# Supplementary material for: Characterization of Pseudomonas aeruginosa and Acinetobacter calcoaceticus-baumannii complex traumatic wound isolates
Source: Microbiol Spectr. 2026 Jun 12;14(7):e02644-25. doi: 10.1128/spectrum.02644-25 (PMC13340109; doi:10.1128/spectrum.02644-25)
Supplement: Supplemental tables — Tables S1 to S3. [file spectrum.02644-25-s0002.xlsx]

## Sheet: Supplemental Table 1
	Supplemental Table 1 - Potential Mutations in antibiotic resistance pathways
	Strain names are given above the various drug catergories as "DSM and a four digit number". Individual numbers within cells indicate the number of gene hits containing predicted changes for each of the listed drug categories.
	Drug Class (Genes annotated in pathway)	DSM1718	DSM1720	DSM1721	DSM1722	DSM1723	DSM1729	DSM1739	DSM1740	DSM1741	DSM1742	DSM1743	DSM1744	DSM1745	DSM1746	DSM1747	DSM1748
	aminoglycoside antibiotic	2	2	2	2	2	2	2	2	2	2	2	2	2	2	2	2
	carbapenem; cephalosporin; penam	1	1	1	1	1	1	1	1	1	1	1	1	1	1	1	1
	disinfecting agents and antiseptics	4	4	4	4	4	4	4	4	4	4	4	4	4	4	4	4
	fluoroquinolone antibiotic; aminoglycoside antibiotic; disinfecting agents and antiseptics	1	1	1	1	1	1	1	1	1	1	1	1	1	1	1	1
	fluoroquinolone antibiotic; cephalosporin; glycylcycline; penam; tetracycline antibiotic; oxazolidinone antibiotic; glycopeptide antibiotic; rifamycin antibiotic; phenicol antibiotic; disinfecting agents and antiseptics	1	1	1	1	1	1	1	1	1	1	1	1	1	1	1	1
	fluoroquinolone antibiotic; cephalosporin; glycylcycline; penam; tetracycline antibiotic; rifamycin antibiotic; phenicol antibiotic; disinfecting agents and antiseptics	1	1	1	1	1	1	1	1	1	1	1	1	1	1	1	1
	fluoroquinolone antibiotic; diaminopyrimidine antibiotic; phenicol antibiotic	6	6	6	6	6	6	6	6	6	5	6	6	5	5	5	5
	glycopeptide antibiotic	1	1	1	1	1	1	1	1	1	1	1	1	1	1	1	1
	macrolide antibiotic; carbapenem; tetracycline antibiotic; diaminopyrimidine antibiotic; phenicol antibiotic; disinfecting agents and antiseptics	3	3	3	3	3	3	3	3	3	3	3	3	3	3	3	3
	macrolide antibiotic; fluoroquinolone antibiotic; aminoglycoside antibiotic; carbapenem; cephalosporin; cephamycin; penam; tetracycline antibiotic; phenicol antibiotic; disinfecting agents and antiseptics	2	2	2	2	2	2	2	1	2	2	2	1	1	1	1	1
	macrolide antibiotic; fluoroquinolone antibiotic; aminoglycoside antibiotic; cephalosporin; penam; tetracycline antibiotic; aminocoumarin antibiotic; diaminopyrimidine antibiotic; phenicol antibiotic	3	3	3	3	3	3	3	3	3	3	3	3	3	3	3	3
	macrolide antibiotic; fluoroquinolone antibiotic; cephalosporin; penam; tetracycline antibiotic; aminocoumarin antibiotic; diaminopyrimidine antibiotic; phenicol antibiotic	1	1	1	1	1	1	1	1	1	1	1	1	1	1	1	1
	macrolide antibiotic; fluoroquinolone antibiotic; monobactam; aminoglycoside antibiotic; carbapenem; cephalosporin; cephamycin; penam; tetracycline antibiotic; peptide antibiotic; aminocoumarin antibiotic; diaminopyrimidine antibiotic; sulfonamide antibiotic; phenicol antibiotic; penem	1	1	1	1	1	1	1	1	1	1	1	1	1	1	1	1
	macrolide antibiotic; fluoroquinolone antibiotic; monobactam; aminoglycoside antibiotic; carbapenem; cephalosporin; cephamycin; penam; tetracycline antibiotic; peptide antibiotic; aminocoumarin antibiotic; diaminopyrimidine antibiotic; sulfonamide antibiotic; phenicol antibiotic; penem; disinfecting agents and antiseptics	1	1	1	1	1	1	1	1	1	1	1	1	1	1	1	1
	macrolide antibiotic; fluoroquinolone antibiotic; monobactam; aminoglycoside antibiotic; carbapenem; cephalosporin; cephamycin; penam; tetracycline antibiotic; phenicol antibiotic; penem; disinfecting agents and antiseptics	2	2	2	2	2	2	2	2	2	2	2	2	2	2	2	2
	macrolide antibiotic; fluoroquinolone antibiotic; monobactam; carbapenem; cephalosporin; cephamycin; penam; tetracycline antibiotic; peptide antibiotic; aminocoumarin antibiotic; diaminopyrimidine antibiotic; sulfonamide antibiotic; phenicol antibiotic; penem	6	4	4	4	4	6	4	6	6	6	4	6	6	6	6	6
	macrolide antibiotic; fluoroquinolone antibiotic; tetracycline antibiotic; phenicol antibiotic; disinfecting agents and antiseptics	2	2	2	2	2	2	2	2	2	2	2	2	2	2	2	2
	macrolide antibiotic; monobactam; tetracycline antibiotic; aminocoumarin antibiotic	4	4	4	4	4	4	4	4	4	4	4	4	4	4	4	4
	macrolide antibiotic; tetracycline antibiotic; disinfecting agents and antiseptics	3	3	3	3	3	3	3	3	3	3	3	3	3	3	3	3
	monobactam; carbapenem; cephalosporin; cephamycin; penam	1	0	0	0	0	0	0	0	0	1	0	0	0	0	0	0
	peptide antibiotic	5	6	6	6	6	6	6	6	6	6	6	6	6	6	6	6
	phenicol antibiotic	3	3	3	3	3	3	3	3	3	3	3	3	3	3	3	3
	phosphonic acid antibiotic	1	1	1	1	1	1	1	1	1	1	1	1	1	1	1	1
	bicyclomycin-like antibiotic	0	1	1	1	1	1	1	1	1	1	1	1	1	1	1	1
	fluoroquinolone antibiotic; tetracycline antibiotic; disinfecting agents and antiseptics	0	4	4	4	4	4	4	4	4	4	4	4	4	4	4	4
	monobactam; carbapenem; cephalosporin	0	1	1	1	1	1	1	1	1	0	1	1	1	1	1	1
	sulfonamide antibiotic	0	1	1	1	1	0	1	0	0	0	1	0	0	0	0	0
	fluoroquinolone antibiotic; tetracycline antibiotic	0	0	0	0	0	0	0	1	0	1	0	1	2	2	2	2
	fluoroquinolone antibiotic	0	0	0	0	0	0	0	0	0	0	0	0	1	1	1	1
	AMR Gene Family	DSM1718	DSM1720	DSM1721	DSM1722	DSM1723	DSM1729	DSM1739	DSM1740	DSM1741	DSM1742	DSM1743	DSM1744	DSM1745	DSM1746	DSM1747	DSM1748
	APH(3')	1	1	1	1	1	1	1	1	1	1	1	1	1	1	1	1
	ATP-binding cassette (ABC) antibiotic efflux pump; major facilitator superfamily (MFS) antibiotic efflux pump; resistance-nodulation-cell division (RND) antibiotic efflux pump	1	1	1	1	1	1	1	1	1	1	1	1	1	1	1	1
	OXA beta-lactamase	1	1	1	1	1	1	1	1	1	1	1	1	1	1	1	1
	PDC beta-lactamase	1	1	1	1	1	1	1	1	1	1	1	1	1	1	1	1
	chloramphenicol acetyltransferase (CAT)	1	1	1	1	1	1	1	1	1	1	1	1	1	1	1	1
	fosfomycin thiol transferase	1	1	1	1	1	1	1	1	1	1	1	1	1	1	1	1
	multidrug and toxic compound extrusion (MATE) transporter	1	1	1	1	1	1	1	1	1	1	1	1	1	1	1	1
	pmr phosphoethanolamine transferase	5	6	6	6	6	6	6	6	6	6	6	6	6	6	6	6
	resistance-nodulation-cell division (RND) antibiotic efflux pump	39	41	41	41	41	43	41	43	43	43	41	43	43	43	43	43
	resistance-nodulation-cell division (RND) antibiotic efflux pump; Outer Membrane Porin (Opr)	2	2	2	2	2	2	2	2	2	2	2	2	2	2	2	2
	small multidrug resistance (SMR) antibiotic efflux pump	1	1	1	1	1	1	1	1	1	1	1	1	1	1	1	1
	vanW; glycopeptide resistance gene cluster	1	1	1	1	1	1	1	1	1	1	1	1	1	1	1	1
	major facilitator superfamily (MFS) antibiotic efflux pump	0	1	1	1	1	1	1	1	1	1	1	1	1	1	1	1
	sulfonamide resistant sul	0	1	1	1	1	0	1	0	0	0	1	0	0	0	0	0
	fluoroquinolone resistant gyrA	0	0	0	0	0	0	0	0	0	0	0	0	1	1	1	1

## Sheet: Supplemental Table 2
	Supplemental Table 2 - Virulence Factor Database hits
	Strain names are given above the various pathways as "DSM and a four digit number". Individual numbers within cells indicate the number of gene hits to each of the listed virulence factor categories.
	P. aeruginosa
	VF (Genes annotated in pathway)	DSM1718	DSM1720	DSM1721	DSM1722	DSM1723	DSM1729	DSM1739	DSM1740	DSM1741	DSM1742	DSM1743	DSM1744	DSM1745	DSM1746	DSM1747	DSM1748
	Acylhomoserine lactone synthase	1	1	1	1	1	1	1	1	1	1	1	1	1	1	1	1
	Alginate biosynthesis	13	13	13	13	13	13	13	13	13	13	13	13	13	13	13	13
	Alginate regulation	12	12	12	12	12	12	12	11	12	12	12	11	12	12	12	12
	Alkaline protease	1	1	1	1	1	1	1	1	1	1	1	1	1	1	1	1
	Capsular polysaccharide(Vibrio)	0	0	0	0	0	1	0	0	0	0	0	0	1	1	1	1
	Capsule(Acinetobacter)	0	0	0	0	0	1	0	0	0	0	0	0	1	1	1	1
	Elastase	2	2	2	2	2	2	2	2	2	2	2	2	2	2	2	2
	Exotoxin A (ETA)	1	1	1	1	1	1	1	1	1	1	1	1	1	1	1	1
	Flagella	46	46	46	46	46	46	46	46	46	46	46	46	46	46	46	46
	GacS/GacA two-component system	2	2	2	2	2	2	2	2	2	2	2	2	2	2	2	2
	Hcp secretion island-1 encoded type VI secretion system (H-T6SS)	21	21	21	21	21	21	21	21	21	21	21	21	21	21	21	21
	Hemolytic phospholipase C	1	1	1	1	1	1	1	1	1	1	1	1	1	1	1	1
	Hydrogen cyanide production	3	3	3	3	3	3	3	3	3	3	3	3	3	3	3	3
	LPS O-antigen (P. aeruginosa)	1	1	1	1	1	1	1	1	1	1	1	1	1	1	1	1
	Lvh (Legionella vir homologs) type IVA secretion system(Legionella)	0	1	1	1	1	0	1	0	0	0	1	0	0	0	0	0
	MymA operon(Mycobacterium)	0	0	0	0	0	0	0	0	1	0	0	0	0	0	0	0
	N-(3-oxo-dodecanoyl)-L-homoserine lactone QS system	2	2	2	2	2	2	2	2	2	2	2	2	2	2	2	2
	N-(butanoyl)-L-homoserine lactone QS system	2	2	2	2	2	2	2	2	2	2	2	2	2	2	2	2
	Non-hemolytic phospholipase C	1	1	1	1	1	1	1	1	1	1	1	1	1	1	1	1
	P. aeruginosa TTSS	36	36	36	36	36	36	36	36	36	36	36	36	36	36	36	36
	P. aeruginosa TTSS translocated effectors	3	3	3	3	3	3	3	3	4	3	3	3	3	3	3	3
	Phenazines biosynthesis	10	10	10	10	11	10	11	11	10	10	11	11	9	9	9	8
	Phospholipase C	1	1	1	1	1	1	1	1	1	1	1	1	1	1	1	1
	Phospholipase D	0	1	1	1	1	0	1	1	1	0	1	1	0	0	0	0
	Protease IV	0	1	1	1	1	1	1	1	1	1	1	1	1	1	1	1
	Pyochelin	10	10	10	10	10	10	10	10	10	10	10	10	10	10	10	10
	Pyochelin receptor	1	1	1	1	1	1	1	1	1	1	1	1	1	1	1	1
	Pyoverdine	15	15	15	15	15	15	15	16	15	16	15	16	16	16	16	16
	Pyoverdine receptors	1	1	1	1	1	1	1	1	1	1	1	1	1	1	1	1
	Rhamnolipid biosynthesis	3	3	3	3	3	3	3	3	3	3	3	3	3	3	3	3
	Type I fimbriae(Klebsiella)	0	0	0	0	0	0	0	1	0	0	0	1	0	0	0	0
	Type IV pili biosynthesis	24	23	23	23	23	21	23	24	24	23	23	24	21	21	21	21
	Type IV pili twitching motility related proteins	10	10	10	10	10	10	10	10	10	10	10	10	10	10	10	10
	Type IV pili(Neisseria)	0	0	0	0	0	0	0	0	0	1	0	0	0	0	0	0
	icm/dot type IVB locus(Yersinia)	0	2	2	2	2	0	2	0	0	0	2	0	0	0	0	0
	Acinetobacter
	VF (Genes annotated in pathway)	DSM1719	DSM1749	DSM1756	DSM1757	DSM1726	DSM1753	DSM1754	DSM1755	DSM1758	DSM1751
	Acinetobactin	18	18	18	18	0	0	0	0	0	0
	AcrAB(Klebsiella)	0	1	0	0	1	1	1	1	1	0
	AdeFGH efflux pump/transport autoinducer	3	3	3	3	3	3	3	3	3	3
	Bacillibactin(Bacillus)	0	0	0	0	1	1	1	1	1	1
	Biofilm-associated protein	1	1	1	1	1	1	1	1	1	1
	Capsular polysaccharide(Vibrio)	0	1	0	0	2	0	0	2	2	2
	Capsule	1	1	1	1	1	1	1	1	1	1
	Capsule(Klebsiella)	0	2	1	1	0	0	0	0	0	0
	Catalase(Neisseria)	0	1	0	0	0	0	0	0	0	0
	Csu pili	6	0	6	6	0	0	0	0	0	0
	Heme utilization	2	0	2	0	2	10	10	2	2	2
	LPS	7	6	7	7	7	7	7	7	7	7
	LPS O-antigen (P. aeruginosa)(Pseudomonas)	0	1	0	0	0	1	1	0	0	0
	LPS rfb locus(Klebsiella)	0	0	0	1	0	0	0	0	0	0
	Mycobactin(Mycobacterium)	0	0	0	0	1	1	1	1	1	1
	Outer membrane protein	1	1	1	1	1	1	1	1	1	1
	PNAG (Polysaccharide poly-N-acetylglucosamine)	4	0	4	4	4	4	4	4	4	4
	PbpG	1	1	1	1	1	1	1	1	1	1
	Periplasmic binding protein-dependent ABC transport systems(Vibrio)	0	1	0	0	0	0	0	0	0	0
	Phospholipase C	1	1	1	1	1	1	1	1	1	1
	Phospholipase D	1	1	1	1	1	1	1	1	1	1
	Quorum sensing	2	0	2	2	2	2	2	2	2	2
	Two-component system	2	2	2	2	2	2	2	2	2	2
	Type IV pili(Legionella)	0	0	0	1	0	0	0	0	0	0
	Type IV pili(Neisseria)	1	1	0	0	0	0	0	0	0	0

## Sheet: Supplemental Table 3
Supplemental Table 3: breseq v0.39.0 mapping results for the resequencing of Pseudomonas ATCC27853 (DSM1718) and Acinetobacter ATCC19606 (DSM1719), and the closest relative in this study (DSM1729 and DSM1756, respectively) as compared to the available published sequences for ATCC27853 and ATCC19606, respectively. "Read Mapped %" is the percent of input reads that aligned to the reference genome. …
	Acinetobacter		Pseudomonas
	DSM1719	DSM1756	DSM1718	DSM1729
Read Mapped %	99.5	90.8	97.9	90.2
base_substitution	26	57516	11	25226
.intergenic	17	4688	0	2869
.noncoding	2	2	0	1
.nonsense	0	15	0	5
.nonsynonymous	4	7222	4	4640
.pseudogene	0	0	3	484
.synonymous	3	45589	4	17227
large_deletion	0	13	3	59
small_indel	1581	4119	3	901
total	1607	61657	17	26199
